# Supplementary material for: Real-World Data Mining for Signal Detection of Antipsychotics-Associated Adverse Events Using the Korea Adverse Event Reporting System (KAERS) Database
Source: Medicina (Kaunas). 2024 Oct 18;60(10):1714. doi: 10.3390/medicina60101714 (PMC11509233; doi:10.3390/medicina60101714)
Supplement: Supplementary file 1 [file medicina-60-01714-s001.zip]

Archive with 1 entries (1 files):
- medicina-3245828-supplementary.pdf
